# Supplementary material for: Development of a Wearable Instrumented Vest for Posture Monitoring and System Usability Verification Based on the Technology Acceptance Model
Source: Sensors (Basel). 2016 Dec 17;16(12):2172. doi: 10.3390/s16122172 (PMC5191151; doi:10.3390/s16122172)
Supplement: Supplementary file 1 [file sensors-16-02172-s001.zip]

Archive with 2 entries (2 files):
- walkdetect.m
- cordic-test.c
