# Supplementary material for: Development of a Wearable Instrumented Vest for Posture Monitoring and System Usability Verification Based on the Technology Acceptance Model
Source: Sensors (Basel). 2016 Dec 17;16(12):2172. doi: 10.3390/s16122172 (PMC5191151; doi:10.3390/s16122172)
Supplement: Supplementary file 1 [file sensors-16-02172-s001.zip › walkdetect.m]

clc
clear all
start=1;
ender=9700;
DATA_ARRAY = xlsread('2014.7.8pdpatient.xlsx');
y = DATA_ARRAY(start:ender,1)';
y2= DATA_ARRAY(start:ender,2)';
threshold=1200;
lfr(1:4)=0;
lfl(1:4)=0;
d1r(1:3)=0;
d1l(1:3)=0;
time_loca(1:3)=0;
timer=0;
timel=0;
stepr=0;
stepl=0;
lr_detect=0;
judget(start:ender)=0;

for i=1:9700


	lfr(1)=lfr(2);
	lfr(2)=lfr(3);
	lfr(3)=lfr(4);
	lfr(4)=y(i);
	d1r(1)=d1r(2);
	d1r(2)=d1r(3);
	d1r(3)=(lfr(1)+lfr(2)+lfr(3)+lfr(4))/4;
    y_lf(i)=d1r(3);
    
	if ( d1r(1) <= d1r(2) && d1r(2) >= d1r(3) )
        if(d1r(2) > threshold)
			if(abs(i-timer) > 40)			
			 		if(abs(i-timel) > 20)
						stepr=stepr+1;
						timer=i;
						
						if(lr_detect==1)
						
							lr_ratio(i)=100;
							time_loca(1)=time_loca(3);
							time_loca(3)=i;
							time_loca(2)=(time_loca(1)+time_loca(3))/2;
							stepl=stepl+1;
                            judget(i)=2;
                        else 	
							time_loca(1)=time_loca(2);
							time_loca(2)=time_loca(3);
							time_loca(3)=i;
							if ((time_loca(1)==0) || (time_loca(2)==0))							
								lr_ratio(i)=100;							
                            else 							
								lr_ratio(i)=(time_loca(2)-time_loca(1))*100/(time_loca(3)-time_loca(2));
                            end
                            judget(i)=1;
                        end    
                        lr_detect=1;
                        					
                    end
            end
        end
    end


	lfl(1)=lfl(2);
	lfl(2)=lfl(3);
	lfl(3)=lfl(4);
	lfl(4)=y2(i);
	d1l(1)=d1l(2);
	d1l(2)=d1l(3);
	d1l(3)=(lfl(1)+lfl(2)+lfl(3)+lfl(4))/4;
    y2_lf(i)=d1l(3);

	if ( d1l(1) <= d1l(2) && d1l(2) >= d1l(3) )
        if(d1l(2) > threshold)
			if(abs(i-timel) > 40)
			 		if(abs(i-timer) > 20)
						stepl=stepl+1;
						timel=i;						
						if(lr_detect==0)
                            
							lr_ratio(i)=100;
							time_loca(1)=time_loca(3);
							time_loca(3)=i;
							time_loca(2)=(time_loca(1)+time_loca(3))/2;
							stepr=stepr+1;
                            judget(i)=2;
                        else 							
							time_loca(1)=time_loca(2);
							time_loca(2)=time_loca(3);
							time_loca(3)=i;
							if ((time_loca(1)==0) || (time_loca(2)==0))							
								lr_ratio(i)=100;							
                            else 							
								lr_ratio(i)=(time_loca(3)-time_loca(2))*100/(time_loca(2)-time_loca(1));
                            end	
                            judget(i)=1;
                        end
                        lr_detect=0;
                    end
            end
        end
    end

end
judget=judget';
lr_ratio=lr_ratio';
